# Supplementary material for: Multiomic analysis of monocyte-derived alveolar macrophages in idiopathic pulmonary fibrosis
Source: J Transl Med. 2024 Jun 27;22:598. doi: 10.1186/s12967-024-05398-y (PMC11209973; doi:10.1186/s12967-024-05398-y)
Supplement: Supplementary file 1 — Supplementary Material 1 [file 12967_2024_5398_MOESM1_ESM.xlsx]

## Sheet: Table_S1
Table_S1 Clinical information of each datasets was included.
Study	Control				IPF
	sample size	median age	Male (%)	history of smoking (%)	sample size	median age	Male (%)	history of smoking (%)	Reagents kits	Library strategy
GSE 122960	8	42.9	25	50	4	66.5	75	50	10x V2	scRNAseq
GSE 128033	8	45.5	62.5	-	8	69.4	37.5	-	10x V1/V2	scRNAseq
GSE 135893	10	35.2	70	70	12	64.8	65.1	50	10xV2/5'	scRNAseq
GSE 132771	3	-	-	-	3	-	-	-	10x V2	scRNAseq
GSE 136831	28	45.6	57.1	21.4	32	65.4	81.3	80.8	10x V2	scRNAseq
GSE214085	2	51	0.5	-	3	60	33.3	-	10x V2	snATACseq

## Sheet: Table_S2
Table_S2 Gene set was used to assess the function of phagocytosis and tissue repair in Mo_Ams
Phagocytosis score	Tissue repair score
SIRB1	1L10
ABCA7	TGFB
CYBA	VEGFA
DNM2	PDGFA
IL1B	MMP8
CD47	MMP10
BCR	MMP28
GATA2	SPP1
CFP	IGF1
LYAR
AZU1
TUB
FARL1
IFNG
IL15
MERTK
RAB31
TNF

## Sheet: Table_S3
Table_S3 PCR primer sequences are listed in Table_S3
Name	Primer	Sequence5’-3’
α-sma	Forward	TATCCCCGGGACTAAGACGG
	Reverse	CACCATCACCCCCTGATGTC
Collagen 1	Forward	GAACGCGTGTCATCCCTTGT
	Reverse	GAACGAGGTAGTCTTTCAGCAACA
CXCL12	Forward	ATTCTCAACACTCCAAACTGTGC
	Reverse	ACTTTAGCTTCGGGTCAATGC
CXCR4	Forward	GGGCAATGGATTGGTCATCCT
	Reverse	TGCAGCCTGTACTTGTCCG
